# Supplementary material for: TRAF6, a gga-miR-7b Target, Promotes Eimeria tenella-Induced Inflammation and Apoptosis in Chickens by Activating NF-κB Pathway
Source: Biomolecules. 2026 Apr 28;16(5):655. doi: 10.3390/biom16050655 (PMC13204713; doi:10.3390/biom16050655)
Supplement: Supplementary file 1 [file biomolecules-16-00655-s001.zip]

Archive with 2 entries (2 files):
- Supplementary Materials—revised.pdf
- Supplementary table S7.xlsx
