# Supplementary material for: TRAF6, a gga-miR-7b Target, Promotes Eimeria tenella-Induced Inflammation and Apoptosis in Chickens by Activating NF-κB Pathway
Source: Biomolecules. 2026 Apr 28;16(5):655. doi: 10.3390/biom16050655 (PMC13204713; doi:10.3390/biom16050655)
Supplement: Supplementary file 1 [file biomolecules-16-00655-s001.zip › Supplementary table S7.xlsx]

## Sheet: Sheet1
Table S7. The quantitative data of inflammatory cytokines IL-6, IL-1β, IL-8, TNF-α, and TRAF6 in chicken cecal tissues on 5 and 12 dpi
B
		CG-5dpi	IG-5dpi		CG-5dpi	IG-5dpi		CG-5dpi	IG-5dpi		CG-5dpi	IG-5dpi
IL-6	Repeat 1	1.11368	4.7731	IL-8	0.914074	19.7394	IL-1β	1.02178	3.07495	TNF-α	0.979843	1.56814
	Repeat 2	1.13366	5.10183		0.974411	17.4892		0.897561	3.01241		1.02295	1.63277
	Repeat 3	1.12249	4.60172		0.92996	18.7154		1.10038	2.23958		1.18618	1.51952
	Repeat 4	1.12249	5.07693		0.961418	19.1538		1.11584	3.66184		1.07711	1.58453
	Repeat 5	0.951958	4.54021		0.939609	18.9542		1.07361	3.12918		0.833648	1.89872
	Repeat 6	0.931621	4.08333		0.973146	16.7152		0.88973	3.16434		1.05912	1.42031
	Repeat 7	1.24176	3.4337		0.988774	18.5253		0.975342	3.49728		1.06783	1.67016
	Repeat 8	0.867668	4.86884		0.974972	22.7986		0.81638	2.92123		0.937291	1.34574
	Repeat 9	1.42561	5.80511		0.957697	18.8319		0.968046	3.09101		1.13669	1.81996
	Repeat 10	1.03893	5.08058		0.999572	22.4707		0.831713	5.04212		0.866209	1.62372
	Repeat 11	1.06767	5.35426		1.06007	17.3759		1.14898	2.99196		1.11979	2.02781
	Repeat 12	0.77185	4.58556		0.966908	16.9218		1.1297	3.86674		0.95483	1.58653
	Repeat 13	1.02767	3.59826		0.963546	23.3001		1.03411	3.47394		0.913012	1.63061
	Repeat 14	0.991484	5.11022		1.03783	25.0434		0.967014	4.91558		1.0587	1.42211
	Repeat 15	1.00927	5.32441		1.032	19.3993		1.00021	4.42546		1.03455	1.47612
	mean	1.05452	4.75587	mean	0.978266	19.6956	mean	0.998027	3.50051	mean	1.01652	1.61512
	SD	0.155693	0.648559	SD	0.0403063	2.53204	SD	0.10587	0.775399	SD	0.10083	0.184496
		CG-12dpi	IG-12dpi		CG-12dpi	IG-12dpi		CG-12dpi	IG-12dpi		CG-12dpi	IG-12dpi
IL-6	Repeat 1	1.10282	2.03581	IL-8	0.860238	15.7661	IL-1β	1.18115	1.95565	TNF-α	1.11889	1.15704
	Repeat 2	0.912094	1.83584		0.860837	19.7383		0.907113	1.65213		1.21139	1.2221
	Repeat 3	0.968932	1.86234		1.24742	16.0377		0.794711	1.21456		1.12197	1.43951
	Repeat 4	0.963274	1.74965		0.842296	21.2938		0.852562	3.27643		1.20326	1.08786
	Repeat 5	0.829961	1.81344		0.838861	18.7626		0.858339	2.25922		1.35924	1.19667
	Repeat 6	1.08411	1.61524		0.711585	16.2383		1.08548	1.74921		0.778512	1.48738
	Repeat 7	1.11087	1.68644		0.998986	17.1563		1.14139	0.903981		1.16508	1.28469
	Repeat 8	0.989913	1.84578		0.752833	19.0401		1.34556	1.21629		0.827842	1.04772
	Repeat 9	1.00451	1.40106		1.19783	18.2974		1.07822	1.93536		1.01437	1.10791
	Repeat 10	1.21017	1.76403		1.0257	20.0206		1.1862	1.75485		1.13997	1.2233
	Repeat 11	0.953495	1.60346		1.37179	19.1435		1.15206	1.98421		0.945134	1.24061
	Repeat 12	0.983889	1.58525		1.49319	16.1002		0.83838	1.62843		0.882668	0.977868
	Repeat 13	0.983752	1.74105		1.01288	21.3682		0.975281	1.29899		0.94814	1.18996
	Repeat 14	0.906034	1.49708		1.18361	18.3106		0.696193	1.65097		1.03147	1.14101
	Repeat 15	1.10371	1.65176		0.834129	19.6052		0.933702	0.888753		1.02251	1.30435
	mean	1.00717	1.71255	mean	1.01548	18.4586	mean	1.00176	1.69127	mean	1.05136	1.2072
	SD	0.0980844	0.160426	SD	0.235172	1.85437	SD	0.181145	0.593759	SD	0.158385	0.136
D					E
		CG-5dpi	IG-5dpi				CG-12dpi	IG-12dpi
TRAF6	Repeat 1	0.903752	1.3513		TRAF6	Repeat 1	0.895518	1.18943
	Repeat 2	0.992593	1.48906			Repeat 2	1.10595	1.17491
	Repeat 3	1.01497	1.29192			Repeat 3	0.773565	1.36382
	Repeat 4	0.87623	1.53672			Repeat 4	0.784804	1.5378
	Repeat 5	0.855658	1.24485			Repeat 5	1.01798	1.14992
	Repeat 6	0.894087	1.30528			Repeat 6	0.944121	0.944336
	Repeat 7	1.06299	1.78817			Repeat 7	0.904484	1.42311
	Repeat 8	0.889541	1.11457			Repeat 8	1.08366	1.06583
	Repeat 9	0.956401	1.4418			Repeat 9	1.19385	1.32916
	Repeat 10	0.954378	1.73291			Repeat 10	1.34525	1.23276
	Repeat 11	0.862074	1.47662			Repeat 11	0.955967	0.750343
	Repeat 12	0.788621	1.12293			Repeat 12	1.14995	1.12638
	Repeat 13	0.844778	1.52419			Repeat 13	0.842726	0.94512
	Repeat 14	1.19011	1.42151			Repeat 14	1.03109	0.783082
	Repeat 15	1.3281	1.36548			Repeat 15	1.15084	1.13506
	mean	0.960952	1.41382			mean	1.01198	1.1434
	SD	0.142875	0.19185			SD	0.161863	0.223232
